# Supplementary material for: VOCs and Odor Episodes near the German–Czech Border: Social Participation, Chemical Analyses and Health Risk Assessment
Source: Int J Environ Res Public Health. 2022 Jan 24;19(3):1296. doi: 10.3390/ijerph19031296 (PMC8835392; doi:10.3390/ijerph19031296)
Supplement: Supplementary file 1 [file ijerph-19-01296-s001.zip]

Archive with 1 entries (1 files):
- ijerph-1519712-supplementary.pdf
